# Supplementary material for: Effects of different sponge implantation methods of negative pressure wound therapy on wound healing of deep surgical site infection after spinal surgery
Source: PLoS One. 2023 Sep 28;18(9):e0291858. doi: 10.1371/journal.pone.0291858 (PMC10538705; doi:10.1371/journal.pone.0291858)
Supplement: S1 Dataset — (XLSX) [file pone.0291858.s002.xlsx]

## Sheet: centripetal reduction
	Gender	Sponge placement	VSD frequency	Wound reduction time (day)	Age	Height(m)	Weight(kg)	BMI	Length of wound(cm)	fixed segment	Sugery segments	Hospitalization time(day)	Wound healing speed	POSAS
1	Female	centripetal reduction	3	32	61	1.63	80	30.1103	30	T9-L3	6	63	0.9375	54
2	Male	centripetal reduction	5	56	59	1.66	67	24.3141	12	L5-S1	2	137	0.214286	60
3	Female	centripetal reduction	4	62	63	1.6	73	28.5156	15	L4-S1	3	84	0.241935	59
4	Female	centripetal reduction	6	53	77	1.6	65	25.3906	10	L2-L3	2	132	0.188679	35
5	Male	centripetal reduction	4	40	23	1.72	73	24.6755	14	L4-S1	3	53	0.35	49
6	Male	centripetal reduction	2	20	25	1.65	60	22.0386	10	L5/S1	2	57	0.5	49
7	Male	centripetal reduction	3	31	78	1.65	80	29.3848	25	L3-S1	4	45	0.806452	54
8	Female	centripetal reduction	4	28	69	1.6	64	25	10	L3-L5	3	48	0.357143	25
Average			3.875	39.25	56.875	1.63875	70.25	26.1787	15.75		3.125	77.375	0.449499	48.125
SD			1.24642	16.0424	21.4505	0.0412094	7.44024	2.83056	7.61108		1.3562	37.2441	0.281063	12.1707

## Sheet: segmental reduction
	Gender	Sponge placement	VSD frequency	Wound reduction time (day)	Age	Height(m)	Weight(kg)	BMI	Length of wound(cm)	fixed segment	Sugery segments	Hospitalization time(day)	Wound healing speed	POSAS
1	Female	segmental reduction	4	22	43	1.6	60	23.4375	12	L4-S1	3	52	0.545455	34
2	Female	segmental reduction	3	24	69	1.64	65	24.1672	10	L4-L5	2	24	0.416667	22
3	Female	segmental reduction	2	11	57	1.7	73	25.2595	15	L4-S1	3	31	1.36364	37
4	Male	segmental reduction	2	33	60	1.65	46	16.8962	10	L3-L4	2	33	0.30303	30
5	Female	segmental reduction	1	10	46	1.63	75	28.2284	15	L3-L5	3	22	1.5	23
6	Male	segmental reduction	4	23	43	1.68	72	25.5102	10	L5-S1	2	27	0.434783	30
7	Male	segmental reduction	3	27	66	1.68	63	22.3214	12	L2-L4	3	50	0.444444	44
8	Male	segmental reduction	3	14	48	1.75	80	26.1224	13	L3-L5	3	14	0.928571	30
9	Male	segmental reduction	1	11	56	1.8	76	23.4568	12	L5-S1	2	7	1.09091	22
10	Female	segmental reduction	2	24	63	1.6	60	23.4375	20	L3-S1	4	44	0.833333	44
11	male	segmental reduction	4	30	72	1.67	60	21.5139	35	T10-S1	9	80	1.16667	49
12	Female	segmental reduction	2	26	67	1.73	78	26.0617	25	L3-S1	4	26	0.961538	36
13	Female	segmental reduction	3	20	53	1.55	47	19.563	14	L4-S1	3	44	0.7	35
Average			2.61538	20.6154	57.1538	1.66769	65.7692	23.5366	15.4615		3.41667	34.9231	0.822233	33.5385
SD			1.04391	8.41168	10.0237	0.0677193	11.1217	2.99743	7.37807		1.88092	19.107	0.3865	8.62762
